# Supplementary material for: Identification of cutaneous fungi and mites in adult atopic dermatitis: analysis by targeted 18S rRNA amplicon sequencing
Source: BMC Microbiol. 2021 Mar 4;21:72. doi: 10.1186/s12866-021-02139-9 (PMC7934438; doi:10.1186/s12866-021-02139-9)
Supplement: Supplementary file 4 — Additional file 4. [file 12866_2021_2139_MOESM4_ESM.xlsx]

## Sheet: Malassezia_pa_table_clean_feb20
Species	AD1_LS	AD1_NLS	AD1_nose	AD2_LS	AD2_NLS	AD2_nose	AD3_LS	AD3_NLS	AD3_nose	AD5_LS	AD5_NLS	AD5_nose	AD7_LS	AD7_NLS	AD7_nose	AD8_LS	AD8_NLS	AD8_nose	AD9_LS	AD9_NLS	AD9_nose	AD10_LS	AD10_NLS	AD10_nose	AD11_LS	AD11_NLS	AD11_nose	AD12_LS	AD12_NLS	AD12_nose	AD14_LS	AD14_NLS	AD14_nose	AD15_LS	AD15_NLS	AD15_nose	AD16_LS	AD16_NLS	AD16_nose	AD17_LS	AD17_NLS	AD17_nose	AD18_LS	AD18_NLS	AD18_nose	AD19_LS	AD19_NLS	AD19_nose	AD20_LS
Malassezia_globosa	1	1	1	0	0	0	0	0	0	0	1	0	0	1	1	0	1	0	1	0	0	1	0	1	1	1	0	1	1	1	1	1	1	1	1	1	0	1	0	1	0	0	0	1	0	1	1	0	1
Malassezia_japonica	0	0	0	0	0	0	0	0	0	0	0	0	0	0	0	0	0	0	0	0	0	0	0	0	0	0	0	0	0	0	0	0	0	0	0	0	0	0	0	0	0	0	0	0	0	0	0	0	0
Malassezia_obtusa	0	0	0	0	0	0	0	0	0	0	0	0	0	0	0	0	0	0	0	0	0	0	0	0	0	0	0	0	0	0	0	0	0	0	0	0	0	0	0	0	0	0	0	0	0	0	0	0	0
Malassezia_restricta	1	1	0	1	0	1	1	1	0	1	1	0	1	1	1	0	1	1	1	1	1	0	1	1	1	1	0	1	1	1	1	1	1	1	1	1	1	1	1	1	1	0	1	1	0	1	1	1	1
Malassezia_slooffiae	1	0	0	0	0	0	0	0	0	0	0	0	0	0	0	0	0	0	0	0	0	0	0	0	0	0	0	0	0	0	0	0	0	0	0	0	0	0	0	0	0	0	0	0	0	0	0	0	0
[truncated: 208 more columns]
