# Supplementary material for: Identification of cutaneous fungi and mites in adult atopic dermatitis: analysis by targeted 18S rRNA amplicon sequencing
Source: BMC Microbiol. 2021 Mar 4;21:72. doi: 10.1186/s12866-021-02139-9 (PMC7934438; doi:10.1186/s12866-021-02139-9)
Supplement: Supplementary file 5 — Additional file 5. [file 12866_2021_2139_MOESM5_ESM.xlsx]

## Sheet: AD_18S_metasheet_clean_01102018
sample_id	individual	group	samplesite	skin_type
AD1_LS	AD1	AD	ls	dry
AD1_NLS	AD1	AD	nls	dry
AD1_nose	AD1	AD	nose	nose
AD10_LS	AD10	AD	ls	dry
AD10_NLS	AD10	AD	nls	moist
AD10_nose	AD10	AD	nose	nose
AD11_LS	AD11	AD	ls	NA
AD11_NLS	AD11	AD	nls	moist
AD11_nose	AD11	AD	nose	nose
AD12_LS	AD12	AD	ls	NA
AD12_NLS	AD12	AD	nls	NA
AD12_nose	AD12	AD	nose	nose
AD13_LS	AD13	AD	ls	dry
AD13_NLS	AD13	AD	nls	dry
AD13_nose	AD13	AD	nose	nose
AD14_LS	AD14	AD	ls	dry
AD14_NLS	AD14	AD	nls	dry
AD14_nose	AD14	AD	nose	nose
AD15_LS	AD15	AD	ls	NA
AD15_NLS	AD15	AD	nls	moist
AD15_nose	AD15	AD	nose	nose
AD16_LS	AD16	AD	ls	NA
AD16_NLS	AD16	AD	nls	moist
AD16_nose	AD16	AD	nose	nose
AD17_LS	AD17	AD	ls	moist
AD17_NLS	AD17	AD	nls	moist
AD17_nose	AD17	AD	nose	nose
AD18_LS	AD18	AD	ls	NA
AD18_NLS	AD18	AD	nls	moist
AD18_nose	AD18	AD	nose	nose
AD19_LS	AD19	AD	ls	dry
AD19_NLS	AD19	AD	nls	moist
AD19_nose	AD19	AD	nose	nose
AD2_LS	AD2	AD	ls	dry
AD2_NLS	AD2	AD	nls	moist
AD2_nose	AD2	AD	nose	nose
AD20_LS	AD20	AD	ls	sebaceous
AD20_NLS	AD20	AD	nls	moist
AD20_nose	AD20	AD	nose	nose
AD21_LS	AD21	AD	ls	dry
AD21_NLS	AD21	AD	nls	moist
AD21_nose	AD21	AD	nose	nose
AD22_LS	AD22	AD	ls	sebaceous
AD22_NLS	AD22	AD	nls	moist
AD22_nose	AD22	AD	nose	nose
AD23_LS	AD23	AD	ls	NA
AD23_NLS	AD23	AD	nls	moist
AD23_nose	AD23	AD	nose	nose
AD24_LS	AD24	AD	ls	NA
AD24_NLS	AD24	AD	nls	moist
AD24_nose	AD24	AD	nose	nose
AD25_LS	AD25	AD	ls	sebaceous
AD25_NLS	AD25	AD	nls	moist
AD25_nose	AD25	AD	nose	nose
AD26_LS	AD26	AD	ls	NA
AD26_NLS	AD26	AD	nls	moist
AD26_nose	AD26	AD	nose	nose
AD27_LS	AD27	AD	ls	sebaceous
AD27_NLS	AD27	AD	nls	dry
AD27_nose	AD27	AD	nose	nose
AD28_LS	AD28	AD	ls	dry
AD28_NLS	AD28	AD	nls	moist
AD28_nose	AD28	AD	nose	nose
AD29_LS	AD29	AD	ls	NA
AD29_NLS	AD29	AD	nls	moist
AD29_nose	AD29	AD	nose	nose
AD3_LS	AD3	AD	ls	dry
AD3_NLS	AD3	AD	nls	moist
AD3_nose	AD3	AD	nose	nose
AD30_LS	AD30	AD	ls	dry
AD30_NLS	AD30	AD	nls	moist
AD30_nose	AD30	AD	nose	nose
AD31_LS	AD31	AD	ls	dry
AD31_NLS	AD31	AD	nls	moist
AD31_nose	AD31	AD	nose	nose
AD32_LS	AD32	AD	ls	dry
AD32_NLS	AD32	AD	nls	moist
AD32_nose	AD32	AD	nose	nose
AD33_LS	AD33	AD	ls	moist
AD33_NLS	AD33	AD	nls	sebaceous
AD33_nose	AD33	AD	nose	nose
AD34_LS	AD34	AD	ls	sebaceous
AD34_NLS	AD34	AD	nls	moist
AD34_nose	AD34	AD	nose	nose
AD35_LS	AD35	AD	ls	NA
AD35_NLS	AD35	AD	nls	moist
AD35_nose	AD35	AD	nose	nose
AD36_LS	AD36	AD	ls	NA
AD36_NLS	AD36	AD	nls	moist
AD36_nose	AD36	AD	nose	nose
AD37_LS	AD37	AD	ls	NA
AD37_NLS	AD37	AD	nls	moist
AD37_nose	AD37	AD	nose	nose
AD38_LS	AD38	AD	ls	dry
AD38_NLS	AD38	AD	nls	moist
AD38_nose	AD38	AD	nose	nose
AD40_LS	AD40	AD	ls	sebaceous
AD40_NLS	AD40	AD	nls	moist
AD40_nose	AD40	AD	nose	nose
AD41_LS	AD41	AD	ls	NA
AD41_NLS	AD41	AD	nls	moist
AD41_nose	AD41	AD	nose	nose
AD42_LS	AD42	AD	ls	dry
AD42_NLS	AD42	AD	nls	dry
AD42_nose	AD42	AD	nose	nose
AD43_LS	AD43	AD	ls	sebaceous
AD43_NLS	AD43	AD	nls	moist
AD43_nose	AD43	AD	nose	nose
AD45_LS	AD45	AD	ls	dry
AD45_NLS	AD45	AD	nls	moist
AD45_nose	AD45	AD	nose	nose
AD46_LS	AD46	AD	ls	dry
AD46_NLS	AD46	AD	nls	moist
AD46_nose	AD46	AD	nose	nose
AD47_LS	AD47	AD	ls	moist
AD47_NLS	AD47	AD	nls	dry
AD47_nose	AD47	AD	nose	nose
AD48_LS	AD48	AD	ls	moist
AD48_NLS	AD48	AD	nls	moist
AD48_nose	AD48	AD	nose	nose
AD49_LS	AD49	AD	ls	moist
AD49_NLS	AD49	AD	nls	dry
AD49_nose	AD49	AD	nose	nose
AD5_LS	AD5	AD	ls	moist
AD5_NLS	AD5	AD	nls	moist
AD5_nose	AD5	AD	nose	nose
AD50_LS	AD50	AD	ls	dry
AD50_NLS	AD50	AD	nls	dry
AD50_nose	AD50	AD	nose	nose
AD52_LS	AD52	AD	ls	dry
AD52_NLS	AD52	AD	nls	moist
AD52_nose	AD52	AD	nose	nose
AD53_LS	AD53	AD	ls	dry
AD53_NLS	AD53	AD	nls	moist
AD53_nose	AD53	AD	nose	nose
AD54_LS	AD54	AD	ls	sebaceous
AD54_NLS	AD54	AD	nls	moist
AD54_nose	AD54	AD	nose	nose
AD55_LS	AD55	AD	ls	dry
AD55_NLS	AD55	AD	nls	moist
AD55_nose	AD55	AD	nose	nose
AD56_LS	AD56	AD	ls	dry
AD56_NLS	AD56	AD	nls	moist
AD56_nose	AD56	AD	nose	nose
AD57_LS	AD57	AD	ls	dry
AD57_NLS	AD57	AD	nls	moist
AD57_nose	AD57	AD	nose	nose
AD59_LS	AD59	AD	ls	moist
AD59_NLS	AD59	AD	nls	moist
AD59_nose	AD59	AD	nose	nose
AD6_LS	AD6	AD	ls	moist
AD6_NLS	AD6	AD	nls	moist
AD6_nose	AD6	AD	nose	nose
AD60_LS	AD60	AD	ls	sebaceous
AD60_NLS	AD60	AD	nls	moist
AD60_nose	AD60	AD	nose	nose
AD61_LS	AD61	AD	ls	moist
AD61_NLS	AD61	AD	nls	dry
AD61_nose	AD61	AD	nose	nose
AD62_LS	AD62	AD	ls	sebaceous
AD62_NLS	AD62	AD	nls	moist
AD62_nose	AD62	AD	nose	nose
AD63_LS	AD63	AD	ls	sebaceous
AD63_NLS	AD63	AD	nls	moist
AD63_nose	AD63	AD	nose	nose
AD7_LS	AD7	AD	ls	dry
AD7_NLS	AD7	AD	nls	moist
AD7_nose	AD7	AD	nose	nose
AD8_LS	AD8	AD	ls	NA
AD8_NLS	AD8	AD	nls	moist
AD8_nose	AD8	AD	nose	nose
AD9_LS	AD9	AD	ls	dry
AD9_NLS	AD9	AD	nls	moist
AD9_nose	AD9	AD	nose	nose
C1_nose	C1	control	nose	moist
C1_skin	C1	control	skin	moist
C2_nose	C2	control	nose	moist
C2_skin	C2	control	skin	moist
C3_nose	C3	control	nose	moist
C3_skin	C3	control	skin	moist
C4_nose	C4	control	nose	moist
C4_skin	C4	control	skin	moist
C5_nose	C5	control	nose	moist
C5_skin	C5	control	skin	moist
C6_nose	C6	control	nose	moist
C6_skin	C6	control	skin	moist
C7_nose	C7	control	nose	moist
C7_skin	C7	control	skin	moist
C8_nose	C8	control	nose	moist
C8_skin	C8	control	skin	moist
C9_nose	C9	control	nose	moist
C9_skin	C9	control	skin	moist
C10_nose	C10	control	nose	moist
C10_skin	C10	control	skin	moist
C11_nose	C11	control	nose	moist
C11_skin	C11	control	skin	moist
C12_nose	C12	control	nose	moist
C12_skin	C12	control	skin	moist
C13_nose	C13	control	nose	moist
C13_skin	C13	control	skin	moist
C14_nose	C14	control	nose	moist
C14_skin	C14	control	skin	moist
C15_nose	C15	control	nose	moist
C15_skin	C15	control	skin	moist
C16_nose	C16	control	nose	moist
C16_skin	C16	control	skin	moist
C17_nose	C17	control	nose	moist
C17_skin	C17	control	skin	moist
C18_nose	C18	control	nose	moist
C18_skin	C18	control	skin	moist
C19_nose	C19	control	nose	moist
C19_skin	C19	control	skin	moist
C20_nose	C20	control	nose	moist
C20_skin	C20	control	skin	moist
C21_nose	C21	control	nose	moist
C21_skin	C21	control	skin	moist
C22_nose	C22	control	nose	moist
C22_skin	C22	control	skin	moist
C23_nose	C23	control	nose	moist
C23_skin	C23	control	skin	moist
C24_nose	C24	control	nose	moist
C24_skin	C24	control	skin	moist
C25_nose	C25	control	nose	moist
C25_skin	C25	control	skin	moist
C26_nose	C26	control	nose	moist
C26_skin	C26	control	skin	moist
C27_nose	C27	control	nose	moist
C27_skin	C27	control	skin	moist
C28_nose	C28	control	nose	moist
C28_skin	C28	control	skin	moist
C29_nose	C29	control	nose	moist
C29_skin	C29	control	skin	moist
C30_nose	C30	control	nose	moist
C30_skin	C30	control	skin	moist
C31_nose	C31	control	nose	moist
C31_skin	C31	control	skin	moist
C32_nose	C32	control	nose	moist
C32_skin	C32	control	skin	moist
C33_nose	C33	control	nose	moist
C33_skin	C33	control	skin	moist
C34_nose	C34	control	nose	moist
C34_skin	C34	control	skin	moist
C35_nose	C35	control	nose	moist
C35_skin	C35	control	skin	moist
C36_nose	C36	control	nose	moist
C36_skin	C36	control	skin	moist
C37_nose	C37	control	nose	moist
C37_skin	C37	control	skin	moist
C38_nose	C38	control	nose	moist
C38_skin	C38	control	skin	moist
C39_nose	C39	control	nose	moist
C39_skin	C39	control	skin	moist
C40_nose	C40	control	nose	moist
C40_skin	C40	control	skin	moist
C41_nose	C41	control	nose	moist
C41_skin	C41	control	skin	moist
C42_nose	C42	control	nose	moist
C42_skin	C42	control	skin	moist
C43_nose	C43	control	nose	moist
C43_skin	C43	control	skin	moist
C44_nose	C44	control	nose	moist
C44_skin	C44	control	skin	moist
C45_nose	C45	control	nose	moist
C45_skin	C45	control	skin	moist
C46_nose	C46	control	nose	moist
C46_skin	C46	control	skin	moist
